# Supplementary material for: Trophic levels of decomposers in the treatment of herbicide wastewater: a mediator of positive interactions among microbial community assembly, function and stability
Source: Front Microbiol. 2025 Dec 11;16:1716396. doi: 10.3389/fmicb.2025.1716396 (PMC12740056; doi:10.3389/fmicb.2025.1716396)
Supplement: Supplementary file 1 [file Data_Sheet_1.zip]

Archive with 1 entries (1 files):
- Datasheet 1.docx
